# Supplementary material for: Efficacy of Antimicrobial Dry Fog in Improving the Environmental Microbial Burden in an Inpatient Ward
Source: Antibiotics (Basel). 2024 Dec 6;13(12):1187. doi: 10.3390/antibiotics13121187 (PMC11672662; doi:10.3390/antibiotics13121187)
Supplement: Supplementary file 1 [file antibiotics-13-01187-s001.zip]

Archive with 1 entries (1 files):
- antibiotics-3333305-supplementary.pdf
